# Supplementary material for: Report of multiple abuse against older adults in three Brazilian cities
Source: PLoS One. 2019 Feb 8;14(2):e0211806. doi: 10.1371/journal.pone.0211806 (PMC6368292; doi:10.1371/journal.pone.0211806)
Supplement: S1 Dataset — (ZIP) [file pone.0211806.s001.zip]

Archive with 6 entries (6 files):
- PB_PARECER_CONSUBSTANCIADO_CEP_1383628.pdf
- of 001_2016.pdf
- carta Teresina.pdf
- carta RP.pdf
- carta JP.pdf
- BANCO RECORRENCIA VIOLÊNCIA TRÊS MUNICIPIOS.pdf
